# Supplementary material for: Relationships between Neonatal Nutrition and Growth to 36 Weeks’ Corrected Age in ELBW Babies–Secondary Cohort Analysis from the Provide Trial
Source: Nutrients. 2020 Mar 13;12(3):760. doi: 10.3390/nu12030760 (PMC7146349; doi:10.3390/nu12030760)
Supplement: Supplementary file 1 [file nutrients-12-00760-s001.zip]

Archive with 5 entries (4 files):
- Nutrients Growth Supplementary Table 1.docx
- __MACOSX/
- __MACOSX/._Nutrients Growth Supplementary Table 1.docx
- Nutrients Growth Supplementary Table 2.docx
- __MACOSX/._Nutrients Growth Supplementary Table 2.docx
